# Supplementary material for: Spatial Transcriptomics Reveals Regional and Temporal Dynamics of Gene Expression in the Mouse Brain Across Development and Aging
Source: Biology (Basel). 2025 Jun 18;14(6):717. doi: 10.3390/biology14060717 (PMC12189371; doi:10.3390/biology14060717)
Supplement: Supplementary file 1 [file biology-14-00717-s001.zip]

Archive with 1 entries (1 files):
- biology-3660730-supplementary.pdf
